# Supplementary material for: Host and geography impact virus diversity in New Zealand’s longfin and shortfin eels
Source: Arch Virol. 2024 Mar 28;169(4):85. doi: 10.1007/s00705-024-06019-1 (PMC10978610; doi:10.1007/s00705-024-06019-1)
Supplement: Supplementary file 1 — Supplementary file1. Supplementary Table S1. Data surrounding eel library pooling and sampling site locations (XLSX 10 KB) [file 705_2024_6019_MOESM1_ESM.xlsx]

## Sheet: Supplementary_Table_1
Library	Paired reads	Species	Location	Latitude	Longitude	Number of pooled indivudals
E1	183278201	Anguilla dieffenbachii	Te Anau	-45.2138	167.75	11
E2	204592064	Anguilla dieffenbachii	Te Anau	-45.2138	167.75	9
E3	203357845	Anguilla dieffenbachii	Te Anau	-45.2138	167.75	9
E4	233959442	Anguilla dieffenbachii	Te Anau	-45.2138	167.75	13
E5	164557092	Anguilla dieffenbachii	Te Anau	-45.2138	167.75	13
E6	205711216	Anguilla dieffenbachii	Mavora	-45.2573	168.19	9
E7	217043095	Anguilla dieffenbachii	Mavora	-45.2573	168.19	8
E8	221504729	Anguilla dieffenbachii	Mavora	-45.2573	168.19	5
E9	188609690	Anguilla dieffenbachii	Te Anau	-45.2138	167.75	5
E10	244129737	Anguilla dieffenbachii	Te Anau	-45.2138	167.75	4
E11	202268544	Anguilla dieffenbachii	Te Anau	-45.2138	167.75	5
E12	193607590	Anguilla dieffenbachii	Te Anau	-45.2138	167.75	6
E13	220215304	Anguilla australis	Ellesmere	-43.7928	172.497	7
E14	256540448	Anguilla australis	Ellesmere	-43.7928	172.497	7
