# Supplementary material for: Host and geography impact virus diversity in New Zealand’s longfin and shortfin eels
Source: Arch Virol. 2024 Mar 28;169(4):85. doi: 10.1007/s00705-024-06019-1 (PMC10978610; doi:10.1007/s00705-024-06019-1)
Supplement: Supplementary file 2 — Supplementary file2. Supplementary Table S2. Data surrounding the viral contigs that were identified in this study and the top BLASTp results (XLSX 14 KB) [file 705_2024_6019_MOESM2_ESM.xlsx]

## Sheet: Supplementary_Table_2
Eel Library	Virus Name	Transcript ID	Species/Family/Order	Host	Location	NCBI accession	Sequence length (aa)	Top viral aminio acid seqeunce hit in NCBI nr Database (GenBank accession)	AA similarity (%)	e-value
E1 concat	Longfin eel adomavirus	TRINITY_DN157436_c0_g1_i1_len318	Adomaviridae	Anguilla dieffenbachii	Te Anau	OR863200	422	TPA: LO7 [Catfish adomavirus] DAC81155.1	56.14	1e-13
		TRINITY_DN171880_c0_g1_i1_len272
		TRINITY_DN241758_c0_g1_i1_len553
		TRINITY_DN244433_c0_g1_i1_len215
E11 concat	Longfin eel astrovirus	TRINITY_DN156681_c0_g1_i1_len217	Astroviridae	Anguilla dieffenbachii	Te Anau	OR863201	375	RNA-dependent RNA polymerase [Bottlenose dolphin astrovirus 6] ADX97514.1	67	3e-39
		TRINITY_DN156681_c0_g2_i1_len382
		TRINITY_DN196296_c0_g1_i1_len398
E7	Longfin eel nanghoshavirus	TRINITY_DN82778_c0_g2_i1_len906	Nanghoshaviridae	Anguilla dieffenbachii	Mavora	OR863202	283	1ab protein [Nanhai ghost shark arterivirus] YP_009755867.1	34.36	1e-30
E8	Longfin eel nanghoshavirus	TRINITY_DN156758_c0_g1_i1_len368	Nanghoshaviridae	Anguilla dieffenbachii	Mavora	OR863203	122	1ab protein [Nanhai ghost shark arterivirus] YP_009755867.1	38.36	1e-12
E10	Longfin eel nanghoshavirus	TRINITY_DN148253_c0_g1_i1_len2586	Nanghoshaviridae	Anguilla dieffenbachii	Te Anau	OR863204	821	RdRp [Shortfin eel nanghoshavirus 2] WLJ60747.1	50.6	6e-40
E4	Longfin eel hepevirus	TRINITY_DN203468_c0_g1_i1_len204	Hepeviridae	Anguilla dieffenbachii	Te Anau	OR863205	67	nonstructural polyprotein [Nanhai ghost shark hepevirus] AVM87559.1	76.12	8e-28
E8	Longfin eel hepevirus	TRINITY_DN56931_c0_g1_i12_len6286	Hepeviridae	Anguilla dieffenbachii	Mavora	OR863206	1364	nonstructural polyprotein [Wenling moray eel hepevirus] AVM87558.1	65.59	0
E13	Shortfin eel rhabdovirus	TRINITY_DN219155_c0_g1_i1_len317	Rhabdoviridae	Anguilla australis	Ellesmere	OR863207	105	L protein [Wuhan redfin culter dimarhabodovirus] YP_010799340.1	56.31	6e-36
E1	Longfin eel flavivirus	flavivirus_E1_bowtie.sorted - TRINITY_DN77582_c0_g1_i2_len8066 consensus sequence - ORF 13 (frame 1) translation	Flaviviridae	Anguilla dieffenbachii	Te Anau	OR863208	2492	polyprotein [hepatitis C virus genotype 1a] ACA50621.1	32.15	2e-30
E2	Longfin eel flavivirus	TRINITY_DN77582_c0_g1_i2_len8066	Flaviviridae	Anguilla dieffenbachii	Te Anau	OR863209	2665	polyprotein [Wenling moray eel hepacivirus] AVM87555.1	33.32	0
E3	Longfin eel flavivirus	flavivirus_3_bowtie.sorted - TRINITY_DN77582_c0_g1_i2_len8066 consensus sequence - ORF 10 (frame 3) translation	Flaviviridae	Anguilla dieffenbachii	Te Anau	OR863210	2665	polyprotein [Wenling moray eel hepacivirus] AVM87555.1	33.23	0
E4	Longfin eel flavivirus	flavivirus_4_bowtie.sorted - TRINITY_DN77582_c0_g1_i2_len8066 consensus sequence - ORF 7 (frame 1) translation	Flaviviridae	Anguilla dieffenbachii	Te Anau	OR863211	2665	polyprotein [Wenling moray eel hepacivirus] AVM87555.1	32.77	0
E5	Longfin eel flavivirus	flavivirus_5_bowtie.sorted - TRINITY_DN77582_c0_g1_i2_len8066 consensus sequence - ORF 16 (frame 1) translation	Flaviviridae	Anguilla dieffenbachii	Te Anau	OR863212	2665	polyprotein precursor [Pegivirus platyrrhini] NP_045010.1	39.96	1e-74
E7	Longfin eel flavivirus	flavivirus_7_bowtie.sorted - TRINITY_DN77582_c0_g1_i2_len8066 consensus sequence - ORF 16 (frame 3) translation	Flaviviridae	Anguilla dieffenbachii	Mavora	OR863213	619	polyprotein [Porcine pegivirus] AYO46773.1	43.62	2e-20
E8	Longfin eel flavivirus	flavivirus_8_bowtie.sorted - TRINITY_DN77582_c0_g1_i2_len8066 consensus sequence - ORF 1 (frame 2) translation	Flaviviridae	Anguilla dieffenbachii	Mavora	OR863214	92	polyprotein [Wenling moray eel hepacivirus] AVM87555.1	48.35	3e-17
E9	Longfin eel flavivirus	flavivirus_9_bowtie.sorted - TRINITY_DN77582_c0_g1_i2_len8066 consensus sequence - ORF 6 (frame 1) translation	Flaviviridae	Anguilla dieffenbachii	Te Anau	OR863215	2665	polyprotein [Wenling moray eel hepacivirus] AVM87555.1	33.18	0
E10	Longfin eel flavivirus	flavivirus_10_bowtie.sorted - TRINITY_DN77582_c0_g1_i2_len8066 consensus sequence - ORF 8 (frame 1) translation	Flaviviridae	Anguilla dieffenbachii	Te Anau	OR863216	2485	polyprotein [Porcine pegivirus] ASV45179.1	37.18	5e-25
E12	Longfin eel flavivirus	flavivirus_12_bowtie.sorted - TRINITY_DN77582_c0_g1_i2_len8066 consensus sequence - ORF 11 (frame 3) translation	Flaviviridae	Anguilla dieffenbachii	Te Anau	OR863217	2609	polyprotein [Bovine hepacivirus] AKH10571.1	37.26	1e-103
E13	Shortfin eel flavivirus 1	TRINITY_DN319649_c0_g1_i1_len310_E13 - ORF 1 (frame 1) translation	Flaviviridae	Anguilla australis	Ellesmere	OR863218	103	polyprotein [Wenling moray eel hepacivirus] AVM87555.1	45.63	5e-20
E14	Shortfin eel flavivirus 1	TRINITY_DN270287_c0_g1_i1_len236_E14 - ORF 1 (frame 3) translation	Flaviviridae	Anguilla australis	Ellesmere	OR863219	78	polyprotein [Wenling moray eel hepacivirus] AVM87555.1	45.33	2e-14
E5	Anguilla anguilla circovirus	TRINITY_DN43577_c0_g1_i5_len2159	Circoviridae	Anguilla dieffenbachii	Te Anau	OR863220	286	replication-associated protein [Anguilla anguilla circovirus] APZ87906.1	91.96	0
E6	Longfin eel calicivirus	TRINITY_DN118110_c0_g1_i1_len873	Caliciviridae	Anguilla dieffenbachii	Mavora	OR863221	785	polyprotein [Atlantic salmon calicivirus] AHX24377.1	77.58	0
		TRINITY_DN177069_c0_g1_i1_len335
		TRINITY_DN280369_c0_g1_i1_len1120
E9	Longfin eel calicivirus	TRINITY_DN243370_c0_g1_i3_len1413	Caliciviridae	Anguilla dieffenbachii	Te Anau	OR863222	455	polyprotein [Atlantic salmon calicivirus] AHX24377.1	79.52	0
E12	Longfin eel calicivirus	TRINITY_DN182034_c0_g1_i1_len336	Caliciviridae	Anguilla dieffenbachii	Te Anau	OR863223	136	polyprotein [Atlantic salmon calicivirus] AHX24377.1	83.82	1e-71
		TRINITY_DN222699_c0_g1_i1_len223
E4	Longfin eel calicivirus	TRINITY_DN90910_c0_g1_i1_len277	Caliciviridae	Anguilla dieffenbachii	Te Anau	OR863224	91	polyprotein [Ameiurus nebulosus calicivirus 1] UFQ21768.1	85.71	9e-49
E8	Longfin eel calicivirus	TRINITY_DN80393_c0_g1_i1_len552	Caliciviridae	Anguilla dieffenbachii	Mavora	OR863225	183	polyprotein [Atlantic salmon calicivirus] AHX24377.1	83.61	5e-101
